# Supplementary material for: Untangling the Extracellular Matrix of Idiopathic Epiretinal Membrane: A Path Winding among Structure, Interactomics and Translational Medicine
Source: Cells. 2022 Aug 15;11(16):2531. doi: 10.3390/cells11162531 (PMC9406781; doi:10.3390/cells11162531)
Supplement: Supplementary file 1 [file cells-11-02531-s001.zip]

Archive with 1 entries (1 files):
- cells-1831816-supplementary.pdf
